# Supplementary material for: Validation of Gene Expression-Based Predictive Biomarkers for Response to Neoadjuvant Chemoradiotherapy in Locally Advanced Rectal Cancer
Source: Cancers (Basel). 2021 Sep 16;13(18):4642. doi: 10.3390/cancers13184642 (PMC8467397; doi:10.3390/cancers13184642)
Supplement: Supplementary file 1 [file cancers-13-04642-s001.zip]

Archive with 1 entries (1 files):
- cancers-1324452-supplementary.pdf
